# Supplementary material for: The tae-miR164-TaNAC6A Module from Winter Wheat Could Enhance Cold Tolerance in Transgenic Arabidopsis thaliana
Source: Plants (Basel). 2025 Sep 12;14(18):2849. doi: 10.3390/plants14182849 (PMC12473215; doi:10.3390/plants14182849)
Supplement: Supplementary file 1 [file plants-14-02849-s001.zip]

Archive with 1 entries (1 files):
- plants-3819203-supplementary.pdf
